# Supplementary material for: Gender-Specific Toxic Effects of S-Metolachlor and Its Metabolite on Hibernating Lizards: Implications for Reproductive Health and Ecosystem Vulnerability
Source: Toxics. 2024 Nov 20;12(11):834. doi: 10.3390/toxics12110834 (PMC11598707; doi:10.3390/toxics12110834)
Supplement: Supplementary file 1 [file toxics-12-00834-s001.zip]

Archive with 1 entries (1 files):
- toxics-3264971-supplementary.pdf
